# Supplementary material for: The Symbiotic Bacteria—Xenorhabdus nematophila All and Photorhabdus luminescens H06 Strongly Affected the Phenoloxidase Activation of Nipa Palm Hispid, Octodonta nipae (Coleoptera: Chrysomelidae) Larvae
Source: Pathogens. 2023 Mar 23;12(4):506. doi: 10.3390/pathogens12040506 (PMC10142170; doi:10.3390/pathogens12040506)
Supplement: Supplementary file 1 [file pathogens-12-00506-s001.zip]

Archive with 1 entries (1 files):
- pathogens-2210384-supplementary.pdf
